# Supplementary material for: Dietary Emulsifiers Alter Composition and Activity of the Human Gut Microbiota in vitro, Irrespective of Chemical or Natural Emulsifier Origin
Source: Front Microbiol. 2020 Nov 5;11:577474. doi: 10.3389/fmicb.2020.577474 (PMC7676226; doi:10.3389/fmicb.2020.577474)
Supplement: Supplementary file 2 [file Data_Sheet_2.zip]

Archive with 100 entries (95 files):
- predicted_phenotypes_CMC/
- predicted_phenotypes_CMC/Aerobic.pdf
- predicted_phenotypes_CMC/Aerobic_stats.txt
- predicted_phenotypes_CMC/Anaerobic.pdf
- predicted_phenotypes_CMC/Anaerobic_stats.txt
- predicted_phenotypes_CMC/Contains_Mobile_Elements.pdf
- predicted_phenotypes_CMC/Contains_Mobile_Elements_stats.txt
- predicted_phenotypes_CMC/Facultatively_Anaerobic.pdf
- predicted_phenotypes_CMC/Facultatively_Anaerobic_stats.txt
- predicted_phenotypes_CMC/Forms_Biofilms.pdf
- predicted_phenotypes_CMC/Forms_Biofilms_stats.txt
- predicted_phenotypes_CMC/Gram_Negative.pdf
- predicted_phenotypes_CMC/Gram_Negative_stats.txt
- predicted_phenotypes_CMC/Gram_Positive.pdf
- predicted_phenotypes_CMC/Gram_Positive_stats.txt
- predicted_phenotypes_CMC/Potentially_Pathogenic.pdf
- predicted_phenotypes_CMC/Potentially_Pathogenic_stats.txt
- predicted_phenotypes_CMC/predictions.txt
- predicted_phenotypes_CMC/Stress_Tolerant.pdf
- predicted_phenotypes_CMC/Stress_Tolerant_stats.txt
- predicted_phenotypes_P80/
- predicted_phenotypes_P80/Aerobic.pdf
- predicted_phenotypes_P80/Aerobic_stats.txt
- predicted_phenotypes_P80/Anaerobic.pdf
- predicted_phenotypes_P80/Anaerobic_stats.txt
- predicted_phenotypes_P80/Contains_Mobile_Elements.pdf
- predicted_phenotypes_P80/Contains_Mobile_Elements_stats.txt
- predicted_phenotypes_P80/Facultatively_Anaerobic.pdf
- predicted_phenotypes_P80/Facultatively_Anaerobic_stats.txt
- predicted_phenotypes_P80/Forms_Biofilms.pdf
- predicted_phenotypes_P80/Forms_Biofilms_stats.txt
- predicted_phenotypes_P80/Gram_Negative.pdf
- predicted_phenotypes_P80/Gram_Negative_stats.txt
- predicted_phenotypes_P80/Gram_Positive.pdf
- predicted_phenotypes_P80/Gram_Positive_stats.txt
- predicted_phenotypes_P80/Potentially_Pathogenic.pdf
- predicted_phenotypes_P80/Potentially_Pathogenic_stats.txt
- predicted_phenotypes_P80/predictions.txt
- predicted_phenotypes_P80/Stress_Tolerant.pdf
- predicted_phenotypes_P80/Stress_Tolerant_stats.txt
- predicted_phenotypes_RL/
- predicted_phenotypes_RL/Aerobic.pdf
- predicted_phenotypes_RL/Aerobic_stats.txt
- predicted_phenotypes_RL/Anaerobic.pdf
- predicted_phenotypes_RL/Anaerobic_stats.txt
- predicted_phenotypes_RL/Contains_Mobile_Elements.pdf
- predicted_phenotypes_RL/Contains_Mobile_Elements_stats.txt
- predicted_phenotypes_RL/Facultatively_Anaerobic.pdf
- predicted_phenotypes_RL/Facultatively_Anaerobic_stats.txt
- predicted_phenotypes_RL/Forms_Biofilms.pdf
- predicted_phenotypes_RL/Forms_Biofilms_stats.txt
- predicted_phenotypes_RL/Gram_Negative.pdf
- predicted_phenotypes_RL/Gram_Negative_stats.txt
- predicted_phenotypes_RL/Gram_Positive.pdf
- predicted_phenotypes_RL/Gram_Positive_stats.txt
- predicted_phenotypes_RL/Potentially_Pathogenic.pdf
- predicted_phenotypes_RL/Potentially_Pathogenic_stats.txt
- predicted_phenotypes_RL/predictions.txt
- predicted_phenotypes_RL/Stress_Tolerant.pdf
- predicted_phenotypes_RL/Stress_Tolerant_stats.txt
- predicted_phenotypes_SL/
- predicted_phenotypes_SL/Aerobic.pdf
- predicted_phenotypes_SL/Aerobic_stats.txt
- predicted_phenotypes_SL/Anaerobic.pdf
- predicted_phenotypes_SL/Anaerobic_stats.txt
- predicted_phenotypes_SL/Contains_Mobile_Elements.pdf
- predicted_phenotypes_SL/Contains_Mobile_Elements_stats.txt
- predicted_phenotypes_SL/Facultatively_Anaerobic.pdf
- predicted_phenotypes_SL/Facultatively_Anaerobic_stats.txt
- predicted_phenotypes_SL/Forms_Biofilms.pdf
- predicted_phenotypes_SL/Forms_Biofilms_stats.txt
- predicted_phenotypes_SL/Gram_Negative.pdf
- predicted_phenotypes_SL/Gram_Negative_stats.txt
- predicted_phenotypes_SL/Gram_Positive.pdf
- predicted_phenotypes_SL/Gram_Positive_stats.txt
- predicted_phenotypes_SL/Potentially_Pathogenic.pdf
- predicted_phenotypes_SL/Potentially_Pathogenic_stats.txt
- predicted_phenotypes_SL/predictions.txt
- predicted_phenotypes_SL/Stress_Tolerant.pdf
- predicted_phenotypes_SL/Stress_Tolerant_stats.txt
- predicted_phenotypes_SoyL/
- predicted_phenotypes_SoyL/Aerobic.pdf
- predicted_phenotypes_SoyL/Aerobic_stats.txt
- predicted_phenotypes_SoyL/Anaerobic.pdf
- predicted_phenotypes_SoyL/Anaerobic_stats.txt
- predicted_phenotypes_SoyL/Contains_Mobile_Elements.pdf
- predicted_phenotypes_SoyL/Contains_Mobile_Elements_stats.txt
- predicted_phenotypes_SoyL/Facultatively_Anaerobic.pdf
- predicted_phenotypes_SoyL/Facultatively_Anaerobic_stats.txt
- predicted_phenotypes_SoyL/Forms_Biofilms.pdf
- predicted_phenotypes_SoyL/Forms_Biofilms_stats.txt
- predicted_phenotypes_SoyL/Gram_Negative.pdf
- predicted_phenotypes_SoyL/Gram_Negative_stats.txt
- predicted_phenotypes_SoyL/Gram_Positive.pdf
- predicted_phenotypes_SoyL/Gram_Positive_stats.txt
- predicted_phenotypes_SoyL/Potentially_Pathogenic.pdf
- predicted_phenotypes_SoyL/Potentially_Pathogenic_stats.txt
- predicted_phenotypes_SoyL/predictions.txt
- predicted_phenotypes_SoyL/Stress_Tolerant.pdf
- predicted_phenotypes_SoyL/Stress_Tolerant_stats.txt
