# Supplementary material for: Dietary Emulsifiers Alter Composition and Activity of the Human Gut Microbiota in vitro, Irrespective of Chemical or Natural Emulsifier Origin
Source: Front Microbiol. 2020 Nov 5;11:577474. doi: 10.3389/fmicb.2020.577474 (PMC7676226; doi:10.3389/fmicb.2020.577474)
Supplement: Supplementary file 2 [file Data_Sheet_2.zip › predicted_phenotypes_CMC/Aerobic_stats.txt]

Aerobic
Number of samples in each treatment group:

    
0 0.005  0.05   0.5 
   
10    10    10    10 


Proportion with phenotype (mean):
         
0      0.005       0.05        0.5 

0.02606107 0.02296920 0.02376478 0.01674627 


Proportion with phenotype (median):
         
0      0.005       0.05        0.5 

0.01372991 0.01073856 0.01326447 0.01235723 


Standard deviation:
         
0      0.005       0.05        0.5 

0.03191129 0.03014862 0.02662303 0.01567197 


Pairwise Mann-Whitney-Wilcoxon Tests were performed.

Pairwise p-values are:
   
0_vs_0.005     0_vs_0.05      0_vs_0.5   0.005_vs_0.05  0.005_vs_0.5 
      
0.52885       0.97051       0.68421       0.68421       0.85343 
  0.05_vs_0.5 
      0.85343 


FDR-corrected pairwise p-values are:
   
0_vs_0.005     0_vs_0.05      0_vs_0.5   0.005_vs_0.05  0.005_vs_0.5 
    
0.9705125     0.9705125     0.9705125     0.9705125     0.9705125 
  0.05_vs_0.5 
    0.9705125 


Kruskal-Wallis Test was performed.


Group p-value is:
0.9194269 
