# Supplementary material for: Dietary Emulsifiers Alter Composition and Activity of the Human Gut Microbiota in vitro, Irrespective of Chemical or Natural Emulsifier Origin
Source: Front Microbiol. 2020 Nov 5;11:577474. doi: 10.3389/fmicb.2020.577474 (PMC7676226; doi:10.3389/fmicb.2020.577474)
Supplement: Supplementary file 2 [file Data_Sheet_2.zip › predicted_phenotypes_P80/Contains_Mobile_Elements_stats.txt]

Contains_Mobile_Elements
Number of samples in each treatment group:

    0 0.005  0.05   0.5 
   10    10    10    10 

Proportion with phenotype (mean):
        0     0.005      0.05       0.5 
0.1589878 0.1608392 0.1516170 0.1600787 

Proportion with phenotype (median):
         0      0.005       0.05        0.5 
0.08522967 0.08757672 0.08968975 0.09172414 

Standard deviation:
        0     0.005      0.05       0.5 
0.2082394 0.2081690 0.1687560 0.1610983 

Pairwise Mann-Whitney-Wilcoxon Tests were performed.
Pairwise p-values are:
   0_vs_0.005     0_vs_0.05      0_vs_0.5 0.005_vs_0.05  0.005_vs_0.5 
      1.00000       0.91180       0.85343       0.91180       0.79594 
  0.05_vs_0.5 
      0.91180 

FDR-corrected pairwise p-values are:
   0_vs_0.005     0_vs_0.05      0_vs_0.5 0.005_vs_0.05  0.005_vs_0.5 
            1             1             1             1             1 
  0.05_vs_0.5 
            1 

Kruskal-Wallis Test was performed.

Group p-value is:
0.9910055 
