# Supplementary material for: Dietary Emulsifiers Alter Composition and Activity of the Human Gut Microbiota in vitro, Irrespective of Chemical or Natural Emulsifier Origin
Source: Front Microbiol. 2020 Nov 5;11:577474. doi: 10.3389/fmicb.2020.577474 (PMC7676226; doi:10.3389/fmicb.2020.577474)
Supplement: Supplementary file 2 [file Data_Sheet_2.zip › predicted_phenotypes_RL/Gram_Positive_stats.txt]

Gram_Positive
Number of samples in each treatment group:

    0 0.005  0.05   0.5 
   10    10    10    10 

Proportion with phenotype (mean):
         0      0.005       0.05        0.5 
0.29289351 0.16757885 0.13961190 0.06788352 

Proportion with phenotype (median):
         0      0.005       0.05        0.5 
0.28898712 0.12339426 0.05167672 0.05692407 

Standard deviation:
         0      0.005       0.05        0.5 
0.13669600 0.11238433 0.18177932 0.05429315 

Pairwise Mann-Whitney-Wilcoxon Tests were performed.
Pairwise p-values are:
   0_vs_0.005     0_vs_0.05      0_vs_0.5 0.005_vs_0.05  0.005_vs_0.5 
   0.04325705    0.02880556    0.00032475    0.16549395    0.01468964 
  0.05_vs_0.5 
   0.63052891 

FDR-corrected pairwise p-values are:
   0_vs_0.005     0_vs_0.05      0_vs_0.5 0.005_vs_0.05  0.005_vs_0.5 
  0.064885579   0.057611120   0.001948516   0.198592739   0.044068934 
  0.05_vs_0.5 
  0.630528914 

Kruskal-Wallis Test was performed.

Group p-value is:
0.002892564 
