# Supplementary material for: Dietary Emulsifiers Alter Composition and Activity of the Human Gut Microbiota in vitro, Irrespective of Chemical or Natural Emulsifier Origin
Source: Front Microbiol. 2020 Nov 5;11:577474. doi: 10.3389/fmicb.2020.577474 (PMC7676226; doi:10.3389/fmicb.2020.577474)
Supplement: Supplementary file 2 [file Data_Sheet_2.zip › predicted_phenotypes_SL/Contains_Mobile_Elements_stats.txt]

Contains_Mobile_Elements
Number of samples in each treatment group:

    0 0.005  0.05   0.5 
   10    10     9    10 

Proportion with phenotype (mean):
        0     0.005      0.05       0.5 
0.1592487 0.1817479 0.4906501 0.6819575 

Proportion with phenotype (median):
         0      0.005       0.05        0.5 
0.08547751 0.07855595 0.46362085 0.76196817 

Standard deviation:
        0     0.005      0.05       0.5 
0.2082884 0.2241910 0.2510244 0.2694490 

Pairwise Mann-Whitney-Wilcoxon Tests were performed.
Pairwise p-values are:
   0_vs_0.005     0_vs_0.05      0_vs_0.5 0.005_vs_0.05  0.005_vs_0.5 
   0.79593626    0.01013228    0.00072528    0.00762086    0.00048713 
  0.05_vs_0.5 
   0.15640087 

FDR-corrected pairwise p-values are:
   0_vs_0.005     0_vs_0.05      0_vs_0.5 0.005_vs_0.05  0.005_vs_0.5 
  0.795936262   0.015198424   0.002175843   0.015198424   0.002175843 
  0.05_vs_0.5 
  0.187681050 

Kruskal-Wallis Test was performed.

Group p-value is:
0.0003760235 
