# Supplementary material for: Dietary Emulsifiers Alter Composition and Activity of the Human Gut Microbiota in vitro, Irrespective of Chemical or Natural Emulsifier Origin
Source: Front Microbiol. 2020 Nov 5;11:577474. doi: 10.3389/fmicb.2020.577474 (PMC7676226; doi:10.3389/fmicb.2020.577474)
Supplement: Supplementary file 2 [file Data_Sheet_2.zip › predicted_phenotypes_SoyL/Gram_Positive_stats.txt]

Gram_Positive
Number of samples in each treatment group:

    0 0.005  0.05   0.5 
   10    10    10    10 

Proportion with phenotype (mean):
        0     0.005      0.05       0.5 
0.2915202 0.2963277 0.2704031 0.2307542 

Proportion with phenotype (median):
        0     0.005      0.05       0.5 
0.2897337 0.2937114 0.2451834 0.1598079 

Standard deviation:
        0     0.005      0.05       0.5 
0.1319516 0.1748724 0.1185121 0.1776258 

Pairwise Mann-Whitney-Wilcoxon Tests were performed.
Pairwise p-values are:
   0_vs_0.005     0_vs_0.05      0_vs_0.5 0.005_vs_0.05  0.005_vs_0.5 
      0.85343       0.91180       0.21756       0.85343       0.27986 
  0.05_vs_0.5 
      0.31500 

FDR-corrected pairwise p-values are:
   0_vs_0.005     0_vs_0.05      0_vs_0.5 0.005_vs_0.05  0.005_vs_0.5 
    0.9117972     0.9117972     0.6299985     0.9117972     0.6299985 
  0.05_vs_0.5 
    0.6299985 

Kruskal-Wallis Test was performed.

Group p-value is:
0.5466021 
