# Supplementary material for: Dietary Emulsifiers Alter Composition and Activity of the Human Gut Microbiota in vitro, Irrespective of Chemical or Natural Emulsifier Origin
Source: Front Microbiol. 2020 Nov 5;11:577474. doi: 10.3389/fmicb.2020.577474 (PMC7676226; doi:10.3389/fmicb.2020.577474)
Supplement: Supplementary file 2 [file Data_Sheet_2.zip › predicted_phenotypes_SoyL/Potentially_Pathogenic_stats.txt]

Potentially_Pathogenic
Number of samples in each treatment group:

    0 0.005  0.05   0.5 
   10    10    10    10 

Proportion with phenotype (mean):
        0     0.005      0.05       0.5 
0.1598082 0.1631927 0.2360180 0.3252554 

Proportion with phenotype (median):
         0      0.005       0.05        0.5 
0.08459265 0.10427936 0.18143472 0.24940961 

Standard deviation:
        0     0.005      0.05       0.5 
0.2111318 0.1978429 0.2214721 0.2410099 

Pairwise Mann-Whitney-Wilcoxon Tests were performed.
Pairwise p-values are:
   0_vs_0.005     0_vs_0.05      0_vs_0.5 0.005_vs_0.05  0.005_vs_0.5 
      0.85343       0.31500       0.10512       0.31500       0.10512 
  0.05_vs_0.5 
      0.39305 

FDR-corrected pairwise p-values are:
   0_vs_0.005     0_vs_0.05      0_vs_0.5 0.005_vs_0.05  0.005_vs_0.5 
    0.8534283     0.4716578     0.3153673     0.4716578     0.3153673 
  0.05_vs_0.5 
    0.4716578 

Kruskal-Wallis Test was performed.

Group p-value is:
0.2221555 
