# Supplementary material for: Dietary Emulsifiers Alter Composition and Activity of the Human Gut Microbiota in vitro, Irrespective of Chemical or Natural Emulsifier Origin
Source: Front Microbiol. 2020 Nov 5;11:577474. doi: 10.3389/fmicb.2020.577474 (PMC7676226; doi:10.3389/fmicb.2020.577474)
Supplement: Supplementary file 3 [file Data_Sheet_3.zip]

Archive with 22 entries (22 files):
- 20_2017102367303.pdf
- 20_2017102367309 .pdf
- 20_2017102367314.pdf
- 20_2017102367319.pdf
- 20_2017102367324.pdf
- 20_2017102367329.pdf
- 20_2017102367334.pdf
- 20_2017102367339.pdf
- 20_2017102367344.pdf
- 20_2017102367349.pdf
- 20_2017102367354.pdf
- 20_2017102367359.pdf
- 20_2017102367369.pdf
- 20_2017102367374.pdf
- 20_2017102367379.pdf
- 20_2017102367384.pdf
- 20_2017102367389.pdf
- 20_2017102367394.pdf
- 20_2017102367399.pdf
- 20_2017102367404.pdf
- 20_2017102367409.pdf
- Overview_Peaks_SL_Chromatography.xlsx
